# Supplementary material for: 3-Chloro-6-(1H-pyrazol-1-yl)pyridazine
Source: Acta Crystallogr Sect E Struct Rep Online. 2010 Jul 14;66(Pt 8):o2016. doi: 10.1107/S1600536810027121 (PMC3007276; doi:10.1107/S1600536810027121)
Supplement: Supplementary file 1 [file e-66-o2016-sup1.cif]

##############################################################################
###                                                                        ###
###        Electronic paper (Acta Crystallographica Section E)             ###
###                                                                        ###
##############################################################################
#                                                                            #
# This CIF contains the data in a paper accepted for publication in Acta     #
# Crystallographica Section E. It conforms to the requirements of Notes      #
# for Authors for Section E, and has been peer reviewed under the auspices   #
# of the IUCr Commission on Journals.                                        #
#                                                                            #
# Full details of the Crystallographic Information File format               #
# are given in the paper "The Crystallographic Information File (CIF):       #
# a New Standard Archive File for Crystallography" by S. R. Hall, F. H.      #
# Allen and I. D. Brown [Acta Cryst. (1991), A47, 655-685].                  #
#                                                                            #
# The current version of the core CIF dictionary is obtainable from          #
# ftp://ftp.iucr.org/pub/cif_core.dic. The current version number is 2.4.    #
#                                                                            #
# Software is freely available for graphical display of the structure(s) in  #
# this CIF.  For information consult the CIF home page http://www.iucr.org/  #
# cif/home.html                                                              #
#                                                                            #
# This file may be used for bona fide research purposes within the           #
# scientific community so long as proper attribution is given to the journal # 
# article from which it was obtained.                                        #
#                                                                            #
##############################################################################
                                             
data_global
_audit_creation_method     ?
_journal_date_recd_electronic     2010-06-20
_journal_date_accepted     2010-07-08
_journal_name_full     'Acta Crystallographica, Section E'
_journal_year     2010
_journal_volume     66
_journal_issue      8
_journal_page_first     o2016
_journal_page_last     o2016
_journal_paper_category     QO
_journal_coeditor_code     VM2034
_publ_contact_author
;
Muhammad Nawaz Tahir
University of Sargodha
Department of Physics
Sargodha
Pakistan
;
_publ_contact_author_email     'dmntahir_uos@yahoo.com'
_publ_contact_author_fax     '0092 48 32 22 121'
_publ_contact_author_phone     '0092 48 92 30 914'
_publ_section_title
;
3-Chloro-6-(1<i>H</i>-pyrazol-1-yl)pyridazine
;
loop_
    _publ_author_name
    _publ_author_address
    'Ather, Abdul Qayyum'
;
Department of Chemistry
Islamia University
Bahawalpur
Pakistan
Applied Chemistry Research Center
PCSIR Laboratories Complex
Lahore 54600
Pakistan
;
    'Tahir, M. Nawaz'
;
Department of Physics
University of Sargodha
Sargodha
Pakistan
;
    'Misbahul Ain Khan'
;
Department of Chemistry
Islamia University
Bahawalpur
Pakistan
;
    'Athar, Muhammad Makshoof'
;
Institute of Chemistry
University of the Punjab
Lahore
Pakistan
;
    'Eliana AparecidaSilicz Bueno'
;
Instituto de Quimica
Universidade Estadual de Londrina
Londrina, Pr.
Brazil
;
data_I
_audit_creation_method     SHELXL-97
_chemical_name_systematic
;
3-Chloro-6-(1<i>H</i>-pyrazol-1-yl)pyridazine
;
_chemical_name_common     ?
_chemical_formula_moiety     'C7 H5 Cl N4'
_chemical_formula_sum     'C7 H5 Cl N4'
_chemical_formula_iupac     'C7 H5 Cl N4'
_chemical_formula_weight     180.60
_symmetry_cell_setting     triclinic
_symmetry_space_group_name_H-M     'P -1'
_symmetry_space_group_name_Hall     '-P 1'
loop_
    _symmetry_equiv_pos_site_id
    _symmetry_equiv_pos_as_xyz
    1 x,y,z
    2 -x,-y,-z
_cell_length_a     5.684(3)
_cell_length_b     6.526(3)
_cell_length_c     11.130(6)
_cell_angle_alpha     83.00(3)
_cell_angle_beta     77.64(2)
_cell_angle_gamma     88.04(3)
_cell_volume     400.2(4)
_cell_formula_units_Z     2
_cell_measurement_reflns_used     774
_cell_measurement_theta_min     3.15
_cell_measurement_theta_max     25.05
_cell_measurement_temperature     296(2)
_exptl_crystal_description     needle
_exptl_crystal_colour     'colourless'
_exptl_crystal_size_max     0.30
_exptl_crystal_size_mid     0.14
_exptl_crystal_size_min     0.14
_exptl_crystal_density_diffrn     1.499
_exptl_crystal_density_meas     ?
_exptl_crystal_density_method     'not measured'
_exptl_crystal_F_000     184
_exptl_absorpt_coefficient_mu     0.420
_exptl_absorpt_correction_type     multi-scan
_exptl_absorpt_process_details     '(SADABS; Bruker, 2005)'
_exptl_absorpt_correction_T_min     0.982
_exptl_absorpt_correction_T_max     0.988
_exptl_special_details
;
;
_diffrn_ambient_temperature     296(2)
_diffrn_radiation_type     MoK\a
_diffrn_radiation_wavelength     0.71073
_diffrn_radiation_source     'fine-focus sealed tube'
_diffrn_radiation_monochromator     graphite
_diffrn_measurement_device_type     'Bruker Kappa APEXII CCD'
_diffrn_measurement_method     \w
_diffrn_detector_area_resol_mean     8.20
_diffrn_reflns_number     5550
_diffrn_reflns_av_R_equivalents     0.0705
_diffrn_reflns_av_sigmaI/netI     0.0855
_diffrn_reflns_theta_min     3.15
_diffrn_reflns_theta_max     25.05
_diffrn_reflns_theta_full     25.05
_diffrn_measured_fraction_theta_max     0.999
_diffrn_measured_fraction_theta_full     0.999
_diffrn_reflns_limit_h_min     -6
_diffrn_reflns_limit_h_max     6
_diffrn_reflns_limit_k_min     -7
_diffrn_reflns_limit_k_max     7
_diffrn_reflns_limit_l_min     -13
_diffrn_reflns_limit_l_max     13
_diffrn_standards_number     0
_diffrn_standards_interval_count     ?
_diffrn_standards_interval_time     ?
_diffrn_standards_decay_%     ?
_refine_special_details
;
Refinement of <i>F</i>^2^ against ALL reflections. The weighted <i>R</i>-factor
<i>wR</i> and goodness of fit <i>S</i> are based on <i>F</i>^2^, conventional
<i>R</i>-factors <i>R</i> are based on <i>F</i>, with <i>F</i> set to zero for
negative <i>F</i>^2^. The threshold expression of <i>F</i>^2^ >
\s(<i>F</i>^2^) is used only for calculating <i>R</i>-factors(gt) <i>etc</i>.
and is not relevant to the choice of reflections for refinement.
<i>R</i>-factors based on <i>F</i>^2^ are statistically about twice as large
as those based on <i>F</i>, and <i>R</i>- factors based on ALL data will be
even larger.
;
_reflns_number_total     1422
_reflns_number_gt     774
_reflns_threshold_expression     I>2\s(I)
_refine_ls_structure_factor_coef     Fsqd
_refine_ls_matrix_type     full
_refine_ls_R_factor_all     0.1286
_refine_ls_R_factor_gt     0.0623
_refine_ls_wR_factor_gt     0.1294
_refine_ls_wR_factor_ref     0.1542
_refine_ls_goodness_of_fit_ref     1.083
_refine_ls_restrained_S_all     1.083
_refine_ls_number_reflns     1422
_refine_ls_number_parameters     109
_refine_ls_number_restraints     0
_refine_ls_hydrogen_treatment     constr
_refine_ls_weighting_scheme     calc
_refine_ls_weighting_details
         'calc w=1/[\s^2^(Fo^2^)+(0.0381P)^2^+0.2760P] where P=(Fo^2^+2Fc^2^)/3'
_atom_sites_solution_hydrogens     geom
_atom_sites_solution_primary     direct
_atom_sites_solution_secondary     difmap
_refine_ls_shift/su_max     0.000
_refine_ls_shift/su_mean     0.000
_refine_diff_density_max     0.219
_refine_diff_density_min     -0.218
loop_
    _atom_type_symbol
    _atom_type_description
    _atom_type_scat_dispersion_real
    _atom_type_scat_dispersion_imag
    _atom_type_scat_source
    'C' 'C' 0.0033 0.0016
                         'International Tables Vol C Tables 4.2.6.8 and 6.1.1.4'
    'H' 'H' 0.0000 0.0000
                         'International Tables Vol C Tables 4.2.6.8 and 6.1.1.4'
    'N' 'N' 0.0061 0.0033
                         'International Tables Vol C Tables 4.2.6.8 and 6.1.1.4'
    'Cl' 'Cl' 0.1484 0.1585
                         'International Tables Vol C Tables 4.2.6.8 and 6.1.1.4'
_computing_data_collection     'APEX2 (Bruker, 2007)'
_computing_cell_refinement     'SAINT (Bruker, 2007)'
_computing_data_reduction     'SAINT (Bruker, 2007)'
_computing_structure_solution     'SHELXS97 (Sheldrick, 2008)'
_computing_structure_refinement     'SHELXL97 (Sheldrick, 2008)'
_computing_molecular_graphics
                  'ORTEP-3 for Windows (Farrugia, 1997) and PLATON (Spek, 2009)'
_computing_publication_material
;
WinGX (Farrugia, 1999) and PLATON (Spek, 2009)
;
loop_
    _atom_site_type_symbol
    _atom_site_label
    _atom_site_fract_x
    _atom_site_fract_y
    _atom_site_fract_z
    _atom_site_U_iso_or_equiv
    _atom_site_thermal_displace_type
    _atom_site_calc_flag
    _atom_site_refinement_flags
    _atom_site_occupancy
    Cl Cl1 0.0311(2) 0.6902(2) 0.86426(11) 0.0772(6) Uani . . 1.000
    N N1 -0.0066(6) 0.7294(6) 0.6368(3) 0.0586(14) Uani . . 1.000
    N N2 0.0752(6) 0.7486(6) 0.5126(3) 0.0525(14) Uani . . 1.000
    N N3 0.3753(6) 0.7757(5) 0.3384(3) 0.0449(14) Uani . . 1.000
    N N4 0.6127(6) 0.7910(6) 0.2806(3) 0.0576(16) Uani . . 1.000
    C C1 0.1521(8) 0.7182(7) 0.7066(4) 0.0503(17) Uani . . 1.000
    C C2 0.4010(7) 0.7237(7) 0.6628(4) 0.0506(17) Uani . . 1.000
    C C3 0.4819(7) 0.7451(6) 0.5399(4) 0.0450(16) Uani . . 1.000
    C C4 0.3094(7) 0.7556(6) 0.4674(4) 0.0417(16) Uani . . 1.000
    C C5 0.2316(9) 0.7798(8) 0.2556(4) 0.0676(19) Uani . . 1.000
    C C6 0.3770(10) 0.7966(9) 0.1421(5) 0.078(2) Uani . . 1.000
    C C7 0.6095(9) 0.8042(8) 0.1617(5) 0.0701(19) Uani . . 1.000
    H H2 0.50643 0.71294 0.71672 0.0608 Uiso . . 1.000
    H H3 0.64564 0.75254 0.50460 0.0538 Uiso . . 1.000
    H H5 0.06440 0.77251 0.27366 0.0814 Uiso . . 1.000
    H H6 0.33112 0.80200 0.06646 0.0928 Uiso . . 1.000
    H H7 0.74672 0.81708 0.09857 0.0841 Uiso . . 1.000
loop_
    _atom_site_aniso_label
    _atom_site_aniso_U_11
    _atom_site_aniso_U_22
    _atom_site_aniso_U_33
    _atom_site_aniso_U_12
    _atom_site_aniso_U_13
    _atom_site_aniso_U_23
    Cl1 0.0676(9) 0.1105(13) 0.0459(8) -0.0045(8) 0.0038(6) -0.0068(7)
    N1 0.040(2) 0.084(3) 0.047(2) -0.002(2) 0.0002(19) -0.005(2)
    N2 0.028(2) 0.076(3) 0.051(2) -0.0027(17) -0.0050(16) -0.003(2)
    N3 0.0321(19) 0.055(3) 0.044(2) -0.0020(17) -0.0012(16) -0.0033(18)
    N4 0.041(2) 0.076(3) 0.049(3) -0.0033(19) 0.0048(17) -0.005(2)
    C1 0.046(3) 0.061(3) 0.040(3) -0.004(2) 0.002(2) -0.009(2)
    C2 0.040(3) 0.060(3) 0.052(3) -0.001(2) -0.011(2) -0.005(2)
    C3 0.031(2) 0.049(3) 0.052(3) -0.0045(19) -0.004(2) -0.001(2)
    C4 0.039(2) 0.038(3) 0.046(3) 0.0016(19) -0.003(2) -0.008(2)
    C5 0.058(3) 0.097(4) 0.051(3) -0.002(3) -0.021(3) -0.004(3)
    C6 0.079(4) 0.104(5) 0.050(3) -0.009(3) -0.015(3) -0.006(3)
    C7 0.061(3) 0.089(4) 0.051(3) -0.008(3) 0.008(2) -0.005(3)
_geom_special_details
;
Bond distances, angles <i>etc</i>. have been calculated using the rounded
fractional coordinates. All su's are estimated from the variances of the
(full) variance-covariance matrix. The cell e.s.d.'s are taken into account in
the estimation of distances, angles and torsion angles
;
loop_
    _geom_bond_atom_site_label_1
    _geom_bond_atom_site_label_2
    _geom_bond_site_symmetry_1
    _geom_bond_site_symmetry_2
    _geom_bond_distance
    _geom_bond_publ_flag
    Cl1 C1 . . 1.732(5) no
    N1 N2 . . 1.353(5) no
    N1 C1 . . 1.306(6) no
    N2 C4 . . 1.319(5) no
    N3 N4 . . 1.366(5) no
    N3 C4 . . 1.395(5) no
    N3 C5 . . 1.354(6) no
    N4 C7 . . 1.320(6) no
    C1 C2 . . 1.394(6) no
    C2 C3 . . 1.338(6) no
    C3 C4 . . 1.392(6) no
    C5 C6 . . 1.348(7) no
    C6 C7 . . 1.388(8) no
    C2 H2 . . 0.9300 no
    C3 H3 . . 0.9300 no
    C5 H5 . . 0.9300 no
    C6 H6 . . 0.9300 no
    C7 H7 . . 0.9300 no
loop_
    _geom_contact_atom_site_label_1
    _geom_contact_atom_site_label_2
    _geom_contact_distance
    _geom_contact_site_symmetry_1
    _geom_contact_site_symmetry_2
    _geom_contact_publ_flag
    Cl1 Cl1 3.632(3) . 2_567 no
    Cl1 H7 2.9500 . 1_456 no
    N1 C2 3.318(6) . 1_455 no
    N1 C3 3.305(6) . 1_455 no
    N2 C3 3.321(6) . 1_455 no
    N4 C2 3.342(6) . 2_666 no
    N4 C2 3.299(6) . 2_676 no
    N1 H2 2.7200 . 1_455 no
    N1 H3 2.7000 . 1_455 no
    N2 H3 2.4600 . 1_455 no
    N2 H5 2.6600 . . no
    N4 H5 2.5500 . 1_655 no
    N4 H3 2.5200 . . no
    C2 N1 3.318(6) . 1_655 no
    C2 N4 3.342(6) . 2_666 no
    C2 N4 3.299(6) . 2_676 no
    C3 N1 3.305(6) . 1_655 no
    C3 N2 3.321(6) . 1_655 no
    C3 C3 3.411(6) . 2_666 no
    C3 C3 3.339(6) . 2_676 no
    C3 C4 3.442(6) . 2_666 no
    C3 C4 3.491(6) . 2_676 no
    C4 C3 3.442(6) . 2_666 no
    C4 C3 3.491(6) . 2_676 no
    C7 H5 3.0900 . 1_655 no
    H2 N1 2.7200 . 1_655 no
    H3 N1 2.7000 . 1_655 no
    H3 N2 2.4600 . 1_655 no
    H3 N4 2.5200 . . no
    H5 N2 2.6600 . . no
    H5 N4 2.5500 . 1_455 no
    H5 C7 3.0900 . 1_455 no
    H7 Cl1 2.9500 . 1_654 no
loop_
    _geom_angle_atom_site_label_1
    _geom_angle_atom_site_label_2
    _geom_angle_atom_site_label_3
    _geom_angle_site_symmetry_1
    _geom_angle_site_symmetry_2
    _geom_angle_site_symmetry_3
    _geom_angle
    _geom_angle_publ_flag
    N2 N1 C1 . . . 117.9(4) no
    N1 N2 C4 . . . 119.1(3) no
    N4 N3 C4 . . . 120.1(3) no
    N4 N3 C5 . . . 111.4(3) no
    C4 N3 C5 . . . 128.5(4) no
    N3 N4 C7 . . . 104.0(4) no
    Cl1 C1 N1 . . . 114.7(3) no
    Cl1 C1 C2 . . . 120.4(3) no
    N1 C1 C2 . . . 124.9(4) no
    C1 C2 C3 . . . 117.2(4) no
    C2 C3 C4 . . . 116.9(4) no
    N2 C4 N3 . . . 114.7(4) no
    N2 C4 C3 . . . 124.0(4) no
    N3 C4 C3 . . . 121.3(4) no
    N3 C5 C6 . . . 106.9(5) no
    C5 C6 C7 . . . 105.7(5) no
    N4 C7 C6 . . . 112.0(5) no
    C1 C2 H2 . . . 121.00 no
    C3 C2 H2 . . . 121.00 no
    C2 C3 H3 . . . 122.00 no
    C4 C3 H3 . . . 122.00 no
    N3 C5 H5 . . . 126.00 no
    C6 C5 H5 . . . 127.00 no
    C5 C6 H6 . . . 127.00 no
    C7 C6 H6 . . . 127.00 no
    N4 C7 H7 . . . 124.00 no
    C6 C7 H7 . . . 124.00 no
loop_
    _geom_torsion_atom_site_label_1
    _geom_torsion_atom_site_label_2
    _geom_torsion_atom_site_label_3
    _geom_torsion_atom_site_label_4
    _geom_torsion_site_symmetry_1
    _geom_torsion_site_symmetry_2
    _geom_torsion_site_symmetry_3
    _geom_torsion_site_symmetry_4
    _geom_torsion
    _geom_torsion_publ_flag
    C1 N1 N2 C4 . . . . -0.1(6) no
    N2 N1 C1 Cl1 . . . . -179.1(3) no
    N2 N1 C1 C2 . . . . -0.3(7) no
    N1 N2 C4 N3 . . . . -180.0(4) no
    N1 N2 C4 C3 . . . . -0.2(6) no
    C4 N3 N4 C7 . . . . 179.0(4) no
    C5 N3 N4 C7 . . . . 0.0(5) no
    N4 N3 C4 N2 . . . . 178.0(4) no
    N4 N3 C4 C3 . . . . -1.7(6) no
    C5 N3 C4 N2 . . . . -3.1(6) no
    C5 N3 C4 C3 . . . . 177.2(4) no
    N4 N3 C5 C6 . . . . 0.4(6) no
    C4 N3 C5 C6 . . . . -178.6(4) no
    N3 N4 C7 C6 . . . . -0.3(6) no
    Cl1 C1 C2 C3 . . . . 179.8(3) no
    N1 C1 C2 C3 . . . . 1.0(7) no
    C1 C2 C3 C4 . . . . -1.3(6) no
    C2 C3 C4 N2 . . . . 1.0(6) no
    C2 C3 C4 N3 . . . . -179.3(4) no
    N3 C5 C6 C7 . . . . -0.6(6) no
    C5 C6 C7 N4 . . . . 0.6(7) no
loop_
    _geom_hbond_atom_site_label_D
    _geom_hbond_atom_site_label_H
    _geom_hbond_atom_site_label_A
    _geom_hbond_site_symmetry_A
    _geom_hbond_distance_DH
    _geom_hbond_distance_HA
    _geom_hbond_distance_DA
    _geom_hbond_angle_DHA
    _geom_hbond_publ_flag
    C3 H3 N2 1_655 0.9300 2.4600 3.321(6) 154.00 yes
    C5 H5 N4 1_455 0.9300 2.5500 3.468(7) 169.00 yes
