# Supplementary material for: 3-Chloro-6-(1H-pyrazol-1-yl)pyridazine
Source: Acta Crystallogr Sect E Struct Rep Online. 2010 Jul 14;66(Pt 8):o2016. doi: 10.1107/S1600536810027121 (PMC3007276; doi:10.1107/S1600536810027121)
Supplement: Supplementary file 2 [file e-66-o2016-Isup2.hkl]

#
# h,k,l, Fc-squared, Fo-squared, sigma(Fo-squared) and status flag
#
data_I
_shelx_title ' aqa13_0m in P-1'
_shelx_refln_list_code          4
_shelx_F_calc_maximum      104.25
_exptl_crystal_F_000       184.00
_reflns_d_resolution_high  0.8394
 
loop_
 _symmetry_equiv_pos_as_xyz
 'x, y, z'
 '-x, -y, -z'
 
_cell_length_a     5.6838
_cell_length_b     6.5257
_cell_length_c    11.1296
_cell_angle_alpha  83.004
_cell_angle_beta   77.636
_cell_angle_gamma  88.043
 
_shelx_F_squared_multiplier     1.000
 
loop_
 _refln_index_h
 _refln_index_k
 _refln_index_l
 _refln_F_squared_calc
 _refln_F_squared_meas
 _refln_F_squared_sigma
 _refln_observed_status
   1   0   0        6.06        8.22      1.41 o
   2   0   0     1027.96      978.85     32.47 o
   3   0   0      658.68      637.85     21.99 o
   4   0   0        3.31        2.39      3.14 o
   5   0   0       65.69       66.59      5.19 o
   6   0   0        0.93        4.96      3.34 o
  -6   1   0        6.73        4.38      8.36 o
  -5   1   0       18.06       16.60      3.54 o
  -4   1   0      132.40      164.77      6.86 o
  -3   1   0      176.74      178.83      6.65 o
  -2   1   0      313.58      292.43      9.39 o
  -1   1   0     3426.10     3343.70     97.48 o
   0   1   0        3.67       -1.36      0.90 o
   1   1   0      529.27      509.13     11.60 o
   2   1   0        0.00       14.81      1.29 o
   3   1   0      124.76      133.26      4.52 o
   4   1   0       12.31       19.01      2.74 o
   5   1   0       18.70       13.21      3.06 o
   6   1   0        0.42        2.83      3.54 o
  -6   2   0        0.39       10.18     11.45 o
  -5   2   0        9.20        8.72      3.03 o
  -4   2   0        9.64        9.15      2.29 o
  -3   2   0       69.88       80.03      4.57 o
  -2   2   0      252.39      239.80      8.03 o
  -1   2   0       23.62       31.53      1.84 o
   0   2   0    10867.18    10266.58    272.07 o
   1   2   0       14.51       16.66      1.56 o
   2   2   0      498.13      469.26     12.65 o
   3   2   0      572.01      515.70     14.96 o
   4   2   0        0.34        2.45      2.59 o
   5   2   0       50.50       48.79      5.30 o
   6   2   0        5.43        8.96      5.30 o
  -6   3   0        3.15        0.42      4.21 o
  -5   3   0        1.67        6.26      4.60 o
  -4   3   0       80.89       78.22      7.33 o
  -3   3   0       47.47       56.11      3.98 o
  -2   3   0      158.34      157.51      5.26 o
  -1   3   0     1567.27     1529.20     41.75 o
   0   3   0        7.98       14.88      2.57 o
   1   3   0       15.32       16.06      3.62 o
   2   3   0      126.06      127.34      7.05 o
   3   3   0       25.39       22.52      3.03 o
   4   3   0       16.34       16.81      3.07 o
   5   3   0        2.84       -0.38      4.41 o
   6   3   0        3.20        5.77      5.39 o
  -5   4   0        0.55       -3.53      3.13 o
  -4   4   0        2.12        5.88      3.17 o
  -3   4   0        3.41        6.49      3.55 o
  -2   4   0        4.38        0.91      1.91 o
  -1   4   0       35.13       37.48      3.22 o
   0   4   0      769.03      687.84     24.51 o
   1   4   0        0.52        3.46      2.79 o
   2   4   0       41.14       43.86      4.04 o
   3   4   0       97.89      109.61      6.36 o
   4   4   0        1.04       -0.52      2.89 o
   5   4   0        2.75        0.43      4.12 o
  -5   5   0        0.09       -2.53      3.81 o
  -4   5   0       12.17        9.85      4.17 o
  -3   5   0        1.45        1.57      3.33 o
  -2   5   0        8.26       14.75      2.65 o
  -1   5   0      226.36      233.46      9.32 o
   0   5   0        0.97       -3.20      2.76 o
   1   5   0        8.15        9.49      3.59 o
   2   5   0       58.16       57.40      5.61 o
   3   5   0        7.74        7.87      5.32 o
   4   5   0       11.53        3.36      3.88 o
   5   5   0        0.07        6.27      6.19 o
  -4   6   0        0.29        2.54      5.82 o
  -3   6   0        3.43        9.73      4.56 o
  -2   6   0        0.57       -2.99      3.78 o
  -1   6   0        9.74        9.76      3.57 o
   0   6   0       32.68       24.03      3.98 o
   1   6   0        2.84        7.29      3.99 o
   2   6   0        0.89       11.43      4.36 o
   3   6   0        5.20        8.33      4.73 o
   4   6   0        0.71        1.06      5.39 o
  -2   7   0        0.07        3.82      5.02 o
  -1   7   0       17.78       13.29      4.40 o
   0   7   0        0.00       -1.59      3.84 o
   1   7   0        0.01        3.20      3.63 o
   2   7   0        9.24        9.99      5.46 o
  -2  -7   1        1.60        2.32      5.48 o
  -1  -7   1        1.73        3.20      4.41 o
   0  -7   1        0.03        2.20      3.75 o
   1  -7   1        0.33       -6.51      4.34 o
   2  -7   1        0.01        0.47      4.80 o
  -3  -6   1        0.39       -0.89      4.81 o
  -2  -6   1        1.34        3.45      4.71 o
  -1  -6   1        0.64       -0.90      3.06 o
   0  -6   1        0.82        0.83      3.04 o
   1  -6   1        1.48       -3.89      3.18 o
   2  -6   1        0.03        2.12      4.21 o
   3  -6   1        0.03       -0.25      4.15 o
   4  -6   1       13.21       12.20      5.04 o
  -4  -5   1        2.89        3.45      4.00 o
  -3  -5   1       22.64       18.39      3.98 o
  -2  -5   1       10.95        8.34      3.84 o
  -1  -5   1        8.77       17.94      3.99 o
   0  -5   1        1.00        5.81      2.74 o
   1  -5   1        0.67       -0.73      2.37 o
   2  -5   1        3.13       -0.92      2.59 o
   3  -5   1        4.41        4.72      3.58 o
   4  -5   1        1.60        2.40      4.02 o
   5  -5   1        0.28        3.31      4.39 o
  -5  -4   1       57.07       56.48      6.35 o
  -4  -4   1        2.26        5.27      3.35 o
  -3  -4   1        7.36       10.46      2.92 o
  -2  -4   1        3.28        1.78      2.34 o
  -1  -4   1       11.88       11.32      3.17 o
   0  -4   1       46.54       45.26      4.59 o
   1  -4   1        0.70       -0.51      2.08 o
   2  -4   1        1.20        0.80      2.09 o
   3  -4   1       19.76       22.32      2.92 o
   4  -4   1       30.20       26.82      3.98 o
   5  -4   1       18.74       16.13      4.87 o
  -5  -3   1        0.06       -0.87      3.53 o
  -4  -3   1        8.59        8.39      4.74 o
  -3  -3   1       50.71       47.90      4.11 o
  -2  -3   1      156.62      170.40      7.36 o
  -1  -3   1        4.82        7.03      2.97 o
   0  -3   1        5.97        6.26      2.28 o
   1  -3   1       80.71       87.49      3.90 o
   2  -3   1        2.77        3.47      1.27 o
   3  -3   1       12.97       20.01      3.14 o
   4  -3   1        3.10        4.12      7.89 o
   5  -3   1        2.25       10.90      3.70 o
   6  -3   1        0.79        0.63      4.02 o
  -6  -2   1        0.22        2.65      7.33 o
  -5  -2   1       78.36       79.90      6.49 o
  -4  -2   1       13.88       18.25      2.86 o
  -3  -2   1        0.35        0.87      2.05 o
  -2  -2   1       25.23       26.15      2.29 o
  -1  -2   1       74.44       68.39      3.44 o
   0  -2   1      114.40      105.53      5.20 o
   1  -2   1      113.03      112.08      3.59 o
   2  -2   1       22.91       20.42      2.09 o
   3  -2   1      242.11      252.77     11.40 o
   4  -2   1       11.54       13.39      2.36 o
   5  -2   1       43.44       45.85      5.12 o
   6  -2   1        1.06        2.68      3.75 o
  -6  -1   1       37.86       37.24      5.28 o
  -5  -1   1        1.55        3.84      3.13 o
  -4  -1   1      126.94      121.74      5.47 o
  -3  -1   1       27.71       39.96      2.49 o
  -2  -1   1      933.20      953.17     21.61 o
  -1  -1   1      624.94      631.79     14.36 o
   0  -1   1        0.83        2.02      0.60 o
   1  -1   1     2463.70     2390.38     78.27 o
   2  -1   1      159.49      156.64     10.02 o
   3  -1   1        1.22        6.91      3.94 o
   4  -1   1       50.46       55.18      3.41 o
   5  -1   1        7.64       10.66      2.95 o
   6  -1   1        0.02        0.31      3.55 o
  -6   0   1        2.36       -0.12      3.94 o
  -5   0   1        9.42        6.78      3.08 o
  -4   0   1        7.21        8.08      2.06 o
  -3   0   1      140.81      164.97      4.85 o
  -2   0   1       18.81       23.97      1.62 o
  -1   0   1       67.53       63.68      2.06 o
   1   0   1      409.36      386.98     13.32 o
   2   0   1        9.48        1.35      1.98 o
   3   0   1      392.22      372.16     12.01 o
   4   0   1        4.27        2.93      1.63 o
   5   0   1       40.15       41.05      4.19 o
   6   0   1        0.97       -0.85      3.39 o
  -6   1   1       27.08       25.06      4.50 o
  -5   1   1        0.01        2.60      2.49 o
  -4   1   1      120.68      134.41      6.18 o
  -3   1   1       10.67       17.78      1.95 o
  -2   1   1      903.89      880.26     19.64 o
  -1   1   1      983.38      975.41     22.59 o
   0   1   1        6.44        6.83      0.97 o
   1   1   1     5615.82     5431.24    112.32 o
   2   1   1      764.27      796.00     17.87 o
   3   1   1       32.19       30.46      2.22 o
   4   1   1      175.29      164.41      5.90 o
   5   1   1        0.37        3.63      2.59 o
   6   1   1        4.07        1.30      3.22 o
  -6   2   1        4.41        5.90      4.07 o
  -5   2   1        7.75        6.88      2.85 o
  -4   2   1        0.54        0.71      2.59 o
  -3   2   1      328.56      333.04      9.39 o
  -2   2   1      216.15      210.16      5.09 o
  -1   2   1        1.94        5.64      1.20 o
   0   2   1     3749.76     3487.26     92.93 o
   1   2   1       97.11       94.54      3.33 o
   2   2   1       28.79       32.39      2.44 o
   3   2   1       34.34       37.01      3.16 o
   4   2   1       14.87       18.07      2.96 o
   5   2   1        3.24        8.62      3.15 o
   6   2   1        1.23        3.23      4.78 o
  -5   3   1        1.57        4.42      2.89 o
  -4   3   1        8.80        7.52      4.76 o
  -3   3   1       14.77       15.61      2.23 o
  -2   3   1      120.42      124.30      4.59 o
  -1   3   1       51.21       47.03      4.26 o
   0   3   1        6.06        6.95      2.21 o
   1   3   1     1479.19     1568.71     52.83 o
   2   3   1      272.75      260.76      9.38 o
   3   3   1       47.54       49.01      4.67 o
   4   3   1      103.67      103.19      5.86 o
   5   3   1        1.76       -2.28      3.32 o
   6   3   1        4.44        1.32      4.43 o
  -5   4   1        7.37       11.18      3.85 o
  -4   4   1        0.65        2.77      3.00 o
  -3   4   1      113.64      112.82      8.19 o
  -2   4   1      103.06      106.37      5.40 o
  -1   4   1        0.13        1.21      2.33 o
   0   4   1     1478.13     1376.93     47.03 o
   1   4   1        2.17        2.87      2.75 o
   2   4   1       41.94       41.62      4.18 o
   3   4   1       13.59       19.97      3.24 o
   4   4   1        4.58        0.43      2.76 o
   5   4   1        2.18        7.05      4.02 o
  -4   5   1        1.21       -0.02      5.35 o
  -3   5   1        9.06        3.35      5.84 o
  -2   5   1        2.54        0.96      2.27 o
  -1   5   1       19.67       19.42      3.62 o
   0   5   1        0.12       -2.65      3.29 o
   1   5   1      129.75      130.62      8.06 o
   2   5   1       12.22       14.62      3.97 o
   3   5   1       12.60        9.10      3.48 o
   4   5   1       11.80        8.71      3.57 o
   5   5   1        0.73       -2.52      4.07 o
  -4   6   1        0.70       -2.75      4.48 o
  -3   6   1       10.24        2.69      4.20 o
  -2   6   1       11.20        7.20      3.08 o
  -1   6   1        2.57       -1.39      3.83 o
   0   6   1      247.42      220.91     22.57 o
   1   6   1        0.54        0.98      3.79 o
   2   6   1        8.77        7.66      4.40 o
   3   6   1       11.31        9.02      4.74 o
   4   6   1        1.14        1.51      4.06 o
  -2   7   1        0.12        0.71      5.13 o
  -1   7   1       17.10       23.25      4.98 o
   0   7   1        0.03       -5.61      3.74 o
   1   7   1        7.98        6.31      4.66 o
   2   7   1        0.48       -0.78      4.86 o
   3   7   1        2.08       -2.48      5.54 o
  -2  -7   2        0.85        3.23      5.38 o
  -1  -7   2        0.25        3.80      5.38 o
   0  -7   2        1.28       -1.92      4.74 o
   1  -7   2        0.01        4.29      4.54 o
   2  -7   2        7.64        9.80      5.25 o
  -3  -6   2        0.58       14.26      5.12 o
  -2  -6   2        9.39       12.26      4.40 o
  -1  -6   2        0.00       -1.61      3.84 o
   0  -6   2        2.79       -2.04      2.89 o
   1  -6   2        4.99        4.76      3.42 o
   2  -6   2        0.01       -1.13      3.98 o
   3  -6   2        0.39       -4.57      4.11 o
   4  -6   2        5.01       -0.10      4.72 o
  -4  -5   2        9.69        9.81      4.20 o
  -3  -5   2        0.28        2.36      4.20 o
  -2  -5   2        1.25        0.94      3.73 o
  -1  -5   2        0.02       -3.14      2.38 o
   0  -5   2       16.70       15.71      3.09 o
   1  -5   2        0.48       -0.07      2.41 o
   2  -5   2       32.39       33.49      3.85 o
   3  -5   2        0.78       -0.67      3.66 o
   4  -5   2       28.65       31.93      5.95 o
   5  -5   2       12.83        9.58      5.41 o
  -5  -4   2        6.96        0.08      5.05 o
  -4  -4   2       13.40       12.58      3.97 o
  -3  -4   2        3.66        9.97      3.11 o
  -2  -4   2       81.47       84.56      5.38 o
  -1  -4   2       14.60       12.44      2.50 o
   0  -4   2       24.47       21.97      4.32 o
   1  -4   2       70.63       63.92      5.74 o
   2  -4   2       14.53       15.97      2.79 o
   3  -4   2       20.80       27.35      5.68 o
   4  -4   2       39.28       38.86      7.71 o
   5  -4   2       36.03       35.09      5.84 o
  -5  -3   2       11.02       11.31      4.32 o
  -4  -3   2       80.12       75.32      6.64 o
  -3  -3   2       56.60       57.47      4.52 o
  -2  -3   2        0.41        0.24      1.95 o
  -1  -3   2       55.29       65.28      3.95 o
   0  -3   2       45.96       48.47      4.71 o
   1  -3   2       68.81       70.88      4.67 o
   2  -3   2       22.19       27.85      2.59 o
   3  -3   2        8.24       11.83      2.39 o
   4  -3   2       58.60       68.73      6.47 o
   5  -3   2       35.08       30.80      4.75 o
   6  -3   2        1.24        0.63     10.77 o
  -6  -2   2        5.02        2.64      4.70 o
  -5  -2   2       67.97       57.25      5.69 o
  -4  -2   2        3.99        4.06      2.56 o
  -3  -2   2        0.39       -1.83      2.15 o
  -2  -2   2      121.28      121.01      6.32 o
  -1  -2   2       55.07       61.33      4.01 o
   0  -2   2        2.12        0.32      1.33 o
   1  -2   2      287.12      272.71      7.43 o
   2  -2   2      116.99      112.08      5.71 o
   3  -2   2       74.33       78.52      4.42 o
   4  -2   2      176.08      177.70     20.80 o
   5  -2   2       48.70       43.51      4.46 o
   6  -2   2       12.19       -3.76     10.03 o
  -6  -1   2        0.15       -3.53      3.59 o
  -5  -1   2       11.03       16.05      3.45 o
  -4  -1   2      130.64      127.02      5.89 o
  -3  -1   2      279.81      270.04      8.70 o
  -2  -1   2        0.06       77.64      8.56 o
  -1  -1   2      471.79      450.33     11.89 o
   0  -1   2       44.63       44.44      2.11 o
   1  -1   2      649.49      611.41     18.24 o
   2  -1   2       46.47       48.38      5.13 o
   3  -1   2        0.41        7.96      4.97 o
   4  -1   2       25.73       26.98      5.50 o
   5  -1   2       19.52       28.29      6.25 o
   6  -1   2        2.54        2.69      3.34 o
  -6   0   2       10.55        8.71      4.00 o
  -5   0   2      186.80      163.89     11.18 o
  -4   0   2        9.23       13.29      2.36 o
  -3   0   2       36.74       34.03      2.70 o
  -2   0   2        0.02       -0.27      1.35 o
  -1   0   2        2.63        7.86      1.42 o
   0   0   2      494.76      515.52     12.30 o
   1   0   2       96.44       96.59      3.77 o
   2   0   2      124.84      137.26      6.15 o
   3   0   2        1.19        3.29      2.49 o
   4   0   2      249.68      244.75      8.33 o
   5   0   2       55.06       48.14      4.54 o
   6   0   2       21.01       24.01      3.94 o
  -6   1   2        4.66        2.18      4.25 o
  -5   1   2        0.82        5.13      2.84 o
  -4   1   2       19.96       18.43      2.99 o
  -3   1   2      220.12      231.12      6.88 o
  -2   1   2       70.78       88.57      3.54 o
  -1   1   2      202.93      191.89      5.13 o
   0   1   2        5.09        5.18      1.06 o
   1   1   2      291.48      261.39      5.56 o
   2   1   2      148.74      143.17      3.61 o
   3   1   2       19.38       16.33      2.32 o
   4   1   2        1.52       -2.36      1.87 o
   5   1   2        0.01       -3.74      2.88 o
   6   1   2        4.65        7.17      3.41 o
  -6   2   2        3.16        2.41      4.00 o
  -5   2   2      125.61      138.04     14.38 o
  -4   2   2       22.12       21.41      3.14 o
  -3   2   2       19.08       19.51      2.08 o
  -2   2   2       46.43       45.76      2.43 o
  -1   2   2       29.73       38.59      2.09 o
   0   2   2      510.83      496.56     14.08 o
   1   2   2       45.54       45.86      3.02 o
   2   2   2        2.54        2.91      1.31 o
   3   2   2       99.18       96.88      5.20 o
   4   2   2       84.98       96.42      5.48 o
   5   2   2       53.27       51.52      6.08 o
   6   2   2        7.93        7.26      3.89 o
  -5   3   2        0.34        1.01      3.26 o
  -4   3   2        3.65        1.02      2.90 o
  -3   3   2       38.14       40.26      5.09 o
  -2   3   2      133.88      131.76      6.05 o
  -1   3   2        5.38        2.62      1.69 o
   0   3   2        0.95        0.84      2.12 o
   1   3   2       32.25       39.41      3.73 o
   2   3   2        7.04        4.38      2.12 o
   3   3   2       13.84       12.44      2.21 o
   4   3   2        3.43        4.82      2.38 o
   5   3   2        2.60        4.17      4.41 o
   6   3   2        1.77       -2.97      4.22 o
  -5   4   2       22.14       27.09      5.05 o
  -4   4   2        6.67        3.26      3.31 o
  -3   4   2        1.33        1.34      2.66 o
  -2   4   2        4.90        6.46      2.08 o
  -1   4   2       15.84       11.35      2.22 o
   0   4   2       12.47       -3.12      3.10 o
   1   4   2       62.48       59.95      7.50 o
   2   4   2        2.58        2.00      5.46 o
   3   4   2       69.15       79.41      4.66 o
   4   4   2        7.89        1.47      3.24 o
   5   4   2       23.36       22.82      6.71 o
  -4   5   2        3.21        5.48      4.19 o
  -3   5   2        4.99        4.71      3.19 o
  -2   5   2       49.94       50.43      4.77 o
  -1   5   2       11.43       16.81      2.85 o
   0   5   2        2.48        5.11      3.23 o
   1   5   2       74.41       72.32      6.23 o
   2   5   2        2.81        7.97      3.77 o
   3   5   2        0.78        4.81      3.42 o
   4   5   2        7.25        5.82      3.12 o
   5   5   2        0.52       -3.03      3.79 o
  -3   6   2        6.23        9.47      4.68 o
  -2   6   2        0.59        0.84      3.38 o
  -1   6   2        2.50       -4.47      3.47 o
   0   6   2       17.07        1.57      4.12 o
   1   6   2       13.87        9.50      4.30 o
   2   6   2        0.15       -0.13      4.02 o
   3   6   2        7.52        5.75      4.80 o
   4   6   2        0.41        1.97      4.06 o
  -2   7   2        7.08       -2.79      5.49 o
  -1   7   2        0.07        1.68      4.16 o
   0   7   2        0.54       -1.61      5.02 o
   1   7   2       20.90       15.46      5.66 o
   2   7   2        0.61        2.27      4.58 o
   3   7   2        0.00       -3.08      5.36 o
  -1  -7   3        1.56        8.72      5.85 o
   0  -7   3        0.35        8.74      5.08 o
   1  -7   3        0.01       -1.04      4.69 o
   2  -7   3        3.79       12.70      5.47 o
  -3  -6   3        3.59        2.43      5.83 o
  -2  -6   3        4.53        2.30      4.68 o
  -1  -6   3        7.97       12.21      4.76 o
   0  -6   3        0.18       11.23      5.58 o
   1  -6   3        0.20        0.34      3.48 o
   2  -6   3        6.59        3.22      4.14 o
   3  -6   3        6.38       15.54      4.83 o
  -4  -5   3        3.01        0.06      6.44 o
  -3  -5   3        9.82       10.74      3.81 o
  -2  -5   3        0.72       -5.26      3.67 o
  -1  -5   3        2.27        3.43      3.50 o
   0  -5   3        2.20        1.34      2.58 o
   1  -5   3        2.42       -1.63      2.70 o
   2  -5   3       43.49       42.09      4.21 o
   3  -5   3        6.22        6.22      3.74 o
   4  -5   3        9.93        7.49      4.11 o
  -5  -4   3        0.88        3.01      4.93 o
  -4  -4   3        3.68        5.91      3.95 o
  -3  -4   3        8.39        7.04      3.16 o
  -2  -4   3        1.67       -0.36      2.57 o
  -1  -4   3       23.20       21.02      4.74 o
   0  -4   3        3.65        4.13      2.28 o
   1  -4   3        2.34       -0.67      2.03 o
   2  -4   3       53.00       60.11      4.18 o
   3  -4   3       28.80       32.61      5.15 o
   4  -4   3        0.50        2.70      4.44 o
   5  -4   3       62.59       61.83     13.33 o
  -5  -3   3        1.35       -1.53      4.35 o
  -4  -3   3        9.00       10.76      3.86 o
  -3  -3   3       67.48       56.79      5.09 o
  -2  -3   3       16.21       17.69      2.89 o
  -1  -3   3      121.14      127.24      5.36 o
   0  -3   3      124.93      117.70      4.72 o
   1  -3   3       89.53       73.47      9.38 o
   2  -3   3      382.20      374.11     12.41 o
   3  -3   3        0.11       -1.10      1.95 o
   4  -3   3      102.27      110.26      8.72 o
   5  -3   3       23.28       26.31      7.63 o
   6  -3   3        6.21        8.57      9.51 o
  -5  -2   3        1.11        5.70      4.60 o
  -4  -2   3       45.87       51.96      5.24 o
  -3  -2   3        0.20        0.93      2.55 o
  -2  -2   3       92.54      102.02      6.98 o
  -1  -2   3        0.31       -1.12      1.43 o
   0  -2   3       22.06       22.42      1.92 o
   1  -2   3       15.06       22.68      1.74 o
   2  -2   3       99.68       97.60      5.22 o
   3  -2   3       10.40       13.84      2.40 o
   4  -2   3        0.02        1.15      6.27 o
   5  -2   3      188.09      204.98     25.51 o
   6  -2   3        6.48       10.66     11.39 o
  -6  -1   3        0.47       -4.18      4.18 o
  -5  -1   3        8.60       11.71      3.90 o
  -4  -1   3        0.99        3.87      2.28 o
  -3  -1   3       47.23       54.22      3.55 o
  -2  -1   3       31.33       32.63      2.52 o
  -1  -1   3      319.28      301.98     10.13 o
   0  -1   3      657.01      605.40     15.61 o
   1  -1   3      322.56      307.29      8.10 o
   2  -1   3     1197.84     1188.51     82.47 o
   3  -1   3       63.90       53.54     11.03 o
   4  -1   3      379.67      356.16     39.30 o
   5  -1   3      108.88      109.55     17.56 o
   6  -1   3        2.44        4.03     11.08 o
  -6   0   3        0.50        0.72      3.86 o
  -5   0   3        0.58        3.95      3.15 o
  -4   0   3       91.05       88.21      5.11 o
  -3   0   3       24.70       21.72      2.37 o
  -2   0   3      545.47      541.08     17.11 o
  -1   0   3      112.97      109.28      4.38 o
   0   0   3      420.14      433.41     11.36 o
   1   0   3      351.51      333.66      8.66 o
   2   0   3        1.28        1.86      1.53 o
   3   0   3       66.76       74.11      5.75 o
   4   0   3       34.55       31.24      3.92 o
   5   0   3      207.03      195.23      9.54 o
   6   0   3        1.03        2.55      3.08 o
  -6   1   3        1.58        3.64      4.60 o
  -5   1   3       20.06       17.94      3.71 o
  -4   1   3       54.71       58.01      3.98 o
  -3   1   3        9.98       11.82      2.50 o
  -2   1   3        2.07        3.58      1.62 o
  -1   1   3       13.54       13.20      2.01 o
   0   1   3      484.80      437.86     12.43 o
   1   1   3       28.27       28.13      2.15 o
   2   1   3      593.04      645.06     13.79 o
   3   1   3       96.13      101.08      6.94 o
   4   1   3      366.97      362.48     12.52 o
   5   1   3      131.49      135.71      8.97 o
   6   1   3        0.30        4.10      3.51 o
  -5   2   3        8.46        8.44      3.59 o
  -4   2   3       33.09       29.95      3.71 o
  -3   2   3       10.65        8.77      2.21 o
  -2   2   3      293.12      300.95      9.28 o
  -1   2   3      111.31      113.82      4.80 o
   0   2   3      202.80      197.94      7.93 o
   1   2   3      369.33      344.01     10.03 o
   2   2   3       54.93       52.29      3.13 o
   3   2   3      144.29      150.00      5.32 o
   4   2   3      120.20      130.32      9.08 o
   5   2   3       93.27       88.31      6.31 o
   6   2   3        2.55        3.92      3.48 o
  -5   3   3       10.51       13.58      7.72 o
  -4   3   3       50.23       54.53      5.02 o
  -3   3   3       53.09       53.09      3.80 o
  -2   3   3        0.33       -2.16      1.77 o
  -1   3   3       45.80       53.39      3.39 o
   0   3   3       32.48       32.05      3.38 o
   1   3   3       31.86       36.91      2.66 o
   2   3   3       15.84       17.53      2.16 o
   3   3   3        6.97        8.31      2.24 o
   4   3   3       90.29      100.57      5.65 o
   5   3   3       42.29       42.62      4.90 o
   6   3   3        0.68        5.18      3.82 o
  -5   4   3       18.60       12.47      4.37 o
  -4   4   3        1.60       -4.93      3.29 o
  -3   4   3        0.06        1.46      2.44 o
  -2   4   3       22.49       28.79      4.34 o
  -1   4   3        6.62        5.43      1.98 o
   0   4   3        3.29       -0.86      2.49 o
   1   4   3       43.85       51.27      5.52 o
   2   4   3       19.28       21.71      2.83 o
   3   4   3       24.41       27.33      2.91 o
   4   4   3       74.56       76.37      5.56 o
   5   4   3       30.33       27.02      5.04 o
  -4   5   3        8.62       14.79      5.68 o
  -3   5   3       17.65       15.55      3.64 o
  -2   5   3        1.59        0.80      2.80 o
  -1   5   3       16.31       13.02      2.62 o
   0   5   3        0.12       -1.48      2.89 o
   1   5   3       10.84        6.53      6.17 o
   2   5   3        2.55       -0.97      3.35 o
   3   5   3        2.06        6.82      3.73 o
   4   5   3        9.62       14.14      3.39 o
   5   5   3        4.47        2.62      3.83 o
  -3   6   3        0.03       -0.08      4.14 o
  -2   6   3        0.23        3.36      5.47 o
  -1   6   3        0.44        1.30      3.76 o
   0   6   3        0.40        3.61      4.07 o
   1   6   3        0.00        3.04      3.99 o
   2   6   3        0.49        2.16      4.43 o
   3   6   3        0.04        1.31      4.36 o
   4   6   3       17.22       22.72      6.58 o
  -2   7   3        3.21       -1.41      4.94 o
  -1   7   3        1.06        5.68      5.21 o
   0   7   3        0.05        9.17      5.65 o
   1   7   3        0.00       -0.18      4.51 o
   2   7   3        0.66       -7.08      4.72 o
   3   7   3        1.69        0.35      7.06 o
   0  -7   4        0.40        2.20      5.70 o
   1  -7   4        0.15       -5.81      6.24 o
  -2  -6   4        0.05        4.40      4.65 o
  -1  -6   4        0.36        1.21      4.14 o
   0  -6   4       22.56       13.45      6.00 o
   1  -6   4        0.85        0.68      3.48 o
   2  -6   4        0.31        5.42      4.34 o
   3  -6   4        0.78        3.59      4.49 o
  -3  -5   4       19.90       18.44      5.01 o
  -2  -5   4        8.15        1.15      4.42 o
  -1  -5   4       78.84       73.10      6.46 o
   0  -5   4       12.79       15.42      3.14 o
   1  -5   4        5.84        7.20      3.10 o
   2  -5   4        2.27        4.62      3.67 o
   3  -5   4        7.96       13.15      4.37 o
   4  -5   4        0.90       -2.90      3.56 o
  -4  -4   4       12.74        9.47      4.02 o
  -3  -4   4        8.67       12.20      3.43 o
  -2  -4   4       32.12       43.50      4.23 o
  -1  -4   4       15.61       11.53      3.51 o
   0  -4   4       25.94       23.86      3.00 o
   1  -4   4        0.46        3.13      3.94 o
   2  -4   4        1.04        1.61      2.26 o
   3  -4   4       16.05       13.90      3.64 o
   4  -4   4        0.08        4.42      3.60 o
   5  -4   4        0.97       -5.79      7.94 o
  -5  -3   4        4.41        3.19      4.86 o
  -4  -3   4        7.06        6.09      4.81 o
  -3  -3   4        9.75        9.79      3.12 o
  -2  -3   4       57.44       49.41      4.53 o
  -1  -3   4      251.57      270.76      8.94 o
   0  -3   4       63.40       66.46      4.68 o
   1  -3   4       65.23       59.92      4.23 o
   2  -3   4       13.91       18.72      2.58 o
   3  -3   4       69.02       68.52      5.27 o
   4  -3   4        8.95        7.04     12.49 o
   5  -3   4        2.49       20.28     10.77 o
   6  -3   4        4.98        5.85     11.29 o
  -5  -2   4       39.47       43.20      6.34 o
  -4  -2   4       25.08       36.02      5.31 o
  -3  -2   4      117.08      116.24     11.02 o
  -2  -2   4      274.43      259.96      9.68 o
  -1  -2   4      189.50      191.88      7.42 o
   0  -2   4       14.37       14.23      2.61 o
   1  -2   4       19.47       26.19      2.23 o
   2  -2   4      128.78      134.54      6.16 o
   3  -2   4      184.60      195.26      7.91 o
   4  -2   4        2.84       -3.97      6.90 o
   5  -2   4       33.49       46.62     12.75 o
   6  -2   4        4.01       11.39     10.14 o
  -5  -1   4        0.67        1.73      3.12 o
  -4  -1   4        3.28        3.30      2.46 o
  -3  -1   4       34.83       46.96      4.64 o
  -2  -1   4       39.61       51.54      3.58 o
  -1  -1   4      110.64      133.48      5.75 o
   0  -1   4       18.59       18.68      2.46 o
   1  -1   4       25.67       24.91      1.83 o
   2  -1   4      225.76      250.95     11.91 o
   3  -1   4      155.24      178.39     12.60 o
   4  -1   4        1.52        5.64      6.79 o
   5  -1   4        0.76       -5.42      6.12 o
   6  -1   4       20.68        9.75      6.46 o
  -5   0   4       24.85       23.01      4.33 o
  -4   0   4        3.06        7.45      2.48 o
  -3   0   4      172.28      169.81      7.47 o
  -2   0   4      329.93      320.44     12.29 o
  -1   0   4      366.01      330.21     12.27 o
   0   0   4      226.10      225.08      7.03 o
   1   0   4       76.58       78.05      2.63 o
   2   0   4      621.11      579.49     19.60 o
   3   0   4      486.20      486.23     19.66 o
   4   0   4       22.88       32.24      5.51 o
   5   0   4      172.72      137.25     17.25 o
   6   0   4       15.44       20.75      4.52 o
  -5   1   4        0.01        3.57      5.24 o
  -4   1   4       24.83       28.13      3.39 o
  -3   1   4      168.86      185.09      6.98 o
  -2   1   4        2.93        2.75      1.95 o
  -1   1   4       53.08       52.77      3.33 o
   0   1   4       82.11       84.22      4.03 o
   1   1   4       98.59      100.64      3.23 o
   2   1   4      814.74      825.53     18.53 o
   3   1   4       48.24       66.98      4.90 o
   4   1   4       45.96       48.73      3.54 o
   5   1   4        7.42        6.33      5.85 o
   6   1   4       19.74       25.21      4.60 o
  -5   2   4        2.09        4.29      3.40 o
  -4   2   4       12.22       10.10      3.62 o
  -3   2   4       32.61       37.84      3.43 o
  -2   2   4       21.78       25.22      2.54 o
  -1   2   4       71.03       75.72      4.02 o
   0   2   4       55.51       50.79      4.19 o
   1   2   4        3.06       -0.41      1.50 o
   2   2   4      355.45      345.09      8.82 o
   3   2   4      206.15      206.45      6.31 o
   4   2   4        9.78        8.07      2.19 o
   5   2   4      217.35      201.75      9.85 o
   6   2   4       13.90       11.03      3.80 o
  -5   3   4        0.56        2.51      4.10 o
  -4   3   4        4.99        8.22      3.74 o
  -3   3   4       72.91       76.57      8.24 o
  -2   3   4       16.38       16.07      2.52 o
  -1   3   4       83.64       84.81      9.68 o
   0   3   4      109.55      106.30      5.99 o
   1   3   4      108.39      115.40      6.35 o
   2   3   4      496.72      493.81     15.94 o
   3   3   4        0.01       -0.43      1.77 o
   4   3   4      112.88      107.40      8.47 o
   5   3   4       24.79       20.54      4.00 o
   6   3   4        6.03       10.97      4.14 o
  -4   4   4       17.24       14.59      4.49 o
  -3   4   4        0.02        3.44      2.93 o
  -2   4   4        7.58       21.47     15.16 o
  -1   4   4        0.04       -0.39      2.66 o
   0   4   4        1.18        4.69      2.79 o
   1   4   4       17.37       18.33      3.43 o
   2   4   4       30.32       31.46      3.16 o
   3   4   4        9.37       18.85      2.70 o
   4   4   4        1.57        2.31      2.63 o
   5   4   4       92.33       75.61      6.70 o
  -4   5   4        0.42        5.06      4.74 o
  -3   5   4        5.04        3.35      4.00 o
  -2   5   4        3.64       -1.89      3.41 o
  -1   5   4        5.83        8.57      3.45 o
   0   5   4       15.14       19.83      4.08 o
   1   5   4       10.15        3.22      3.65 o
   2   5   4       84.05       95.48      5.84 o
   3   5   4        0.08       -1.29      2.59 o
   4   5   4       49.53       52.21      4.75 o
   5   5   4       13.02       16.24      5.16 o
  -3   6   4        0.35       -0.99      4.49 o
  -2   6   4        3.60        4.00      4.33 o
  -1   6   4        0.09       -1.52      3.85 o
   0   6   4        2.17        0.75      3.81 o
   1   6   4        9.34        4.42      3.92 o
   2   6   4        0.25       -4.54      4.06 o
   3   6   4        0.22       -6.09      4.06 o
   4   6   4        6.84        3.77      7.53 o
  -2   7   4        0.88       -1.17      4.61 o
  -1   7   4        0.08        0.58      5.03 o
   0   7   4        0.36       -0.45      5.37 o
   1   7   4        0.01        3.55      7.97 o
   2   7   4        5.36        3.95      5.06 o
   3   7   4        0.54        0.93      6.63 o
  -2  -6   5        7.70        5.49      6.88 o
  -1  -6   5        0.02        5.51      5.44 o
   0  -6   5       18.88       13.61      5.44 o
   1  -6   5        0.62        0.74      6.15 o
   2  -6   5        0.05        0.03      4.34 o
   3  -6   5        0.16        8.10      5.03 o
  -3  -5   5       36.33       38.08      7.04 o
  -2  -5   5       16.75       21.39      7.83 o
  -1  -5   5        2.13       12.46      4.26 o
   0  -5   5        1.50        0.37      3.85 o
   1  -5   5       22.55       20.02      3.85 o
   2  -5   5        3.86        2.69      5.03 o
   3  -5   5        1.33       -1.07      3.86 o
   4  -5   5        2.01       -1.28      3.56 o
  -4  -4   5        5.42        8.08      4.36 o
  -3  -4   5       85.73       94.51      6.53 o
  -2  -4   5       53.61       58.43      4.85 o
  -1  -4   5        7.47        5.25      3.51 o
   0  -4   5      223.37      227.33      9.35 o
   1  -4   5        1.50        3.62      2.04 o
   2  -4   5       16.93       21.46      3.74 o
   3  -4   5        0.27        1.24      3.23 o
   4  -4   5        3.08        3.78      8.73 o
   5  -4   5        1.70        2.57      4.19 o
  -4  -3   5       32.34       22.36      4.58 o
  -3  -3   5      155.33      164.93      8.96 o
  -2  -3   5        0.28       -1.46      2.53 o
  -1  -3   5      101.94      117.08      5.83 o
   0  -3   5        2.77        3.19      1.69 o
   1  -3   5       19.11       24.45      2.61 o
   2  -3   5       20.91       26.34      2.33 o
   3  -3   5        6.41        7.02      4.23 o
   4  -3   5        1.98        9.12      7.94 o
   5  -3   5        1.61       -1.21      9.04 o
  -5  -2   5        0.27        6.40      5.14 o
  -4  -2   5       16.53       15.62      4.25 o
  -3  -2   5      138.57      143.58      7.63 o
  -2  -2   5       84.56       95.80      5.62 o
  -1  -2   5       28.03       19.28      5.04 o
   0  -2   5     1039.07     1095.04     33.58 o
   1  -2   5       47.63       51.27      7.24 o
   2  -2   5      135.99      138.19      7.02 o
   3  -2   5        6.60        6.42      5.48 o
   4  -2   5        2.01       -2.40      6.38 o
   5  -2   5       15.64       12.33      8.89 o
   6  -2   5        0.44        0.64      5.60 o
  -5  -1   5       30.26       42.18      6.33 o
  -4  -1   5      137.45      144.72      7.71 o
  -3  -1   5      339.49      318.73     10.65 o
  -2  -1   5       98.09      103.03      5.41 o
  -1  -1   5      874.34      884.40     27.45 o
   0  -1   5      150.02      150.05      6.93 o
   1  -1   5       59.30       58.95      3.30 o
   2  -1   5       16.00       15.02      2.14 o
   3  -1   5        1.09        3.78      1.47 o
   4  -1   5        8.21       16.03     16.46 o
   5  -1   5        4.95        7.27      5.12 o
   6  -1   5        2.84        3.03      8.26 o
  -5   0   5       12.90       16.86      4.24 o
  -4   0   5       52.50       50.50      4.28 o
  -3   0   5       19.22       22.37      3.45 o
  -2   0   5        0.16       -3.46      2.31 o
  -1   0   5        1.77        3.90      2.44 o
   0   0   5     1151.79     1322.27     40.00 o
   1   0   5       74.37       85.55      3.01 o
   2   0   5      124.24      113.20      5.01 o
   3   0   5        0.21        0.73      1.49 o
   4   0   5        0.10        0.40      1.99 o
   5   0   5       19.35       14.11      6.69 o
   6   0   5        0.01       -5.85      7.42 o
  -5   1   5       17.25       18.54      4.14 o
  -4   1   5      107.34      106.93      6.20 o
  -3   1   5      191.45      214.20      7.90 o
  -2   1   5      199.18      183.71      8.57 o
  -1   1   5     1260.69     1273.12     38.82 o
   0   1   5      297.98      273.80     10.57 o
   1   1   5      335.68      317.43     10.43 o
   2   1   5        2.68        5.86      1.20 o
   3   1   5       61.50       73.25      4.26 o
   4   1   5       57.39       60.51      4.84 o
   5   1   5       10.96        7.64      5.07 o
   6   1   5        0.77        0.06      5.07 o
  -5   2   5       28.14       29.00      6.22 o
  -4   2   5       48.99       51.79      5.09 o
  -3   2   5       19.20       17.61      2.65 o
  -2   2   5      103.25      110.14      6.71 o
  -1   2   5       90.69      102.60      5.81 o
   0   2   5      127.69      144.73      6.87 o
   1   2   5        3.13        1.62      1.43 o
   2   2   5        0.29        2.20      1.40 o
   3   2   5       56.90       73.64      3.40 o
   4   2   5        0.71        0.63      1.84 o
   5   2   5        0.00        2.71      3.80 o
   6   2   5        0.20        2.92      3.21 o
  -5   3   5        1.35        2.33      5.40 o
  -4   3   5       13.99       17.46      6.19 o
  -3   3   5       11.40       13.65      3.31 o
  -2   3   5       41.28       37.57      5.23 o
  -1   3   5      311.58      311.30     10.77 o
   0   3   5       65.84       71.22      5.27 o
   1   3   5      104.75      114.21      7.33 o
   2   3   5       12.04       21.52      3.13 o
   3   3   5       59.89       66.99      4.13 o
   4   3   5       26.60       31.81      3.81 o
   5   3   5        5.53        1.80      2.96 o
   6   3   5        5.85        3.87      3.75 o
  -4   4   5        8.77        6.01      4.47 o
  -3   4   5       19.42       15.88      3.67 o
  -2   4   5       59.69       60.09      5.33 o
  -1   4   5       55.84       58.48      5.05 o
   0   4   5        0.46        4.61      3.02 o
   1   4   5        1.08       -0.13      2.66 o
   2   4   5       28.18       28.53      2.87 o
   3   4   5       62.43       65.68      5.95 o
   4   4   5        1.15        1.94      2.57 o
   5   4   5       13.66        6.43      3.94 o
  -4   5   5        0.17       -2.16      3.89 o
  -3   5   5        1.22        0.55      4.11 o
  -2   5   5        0.11       -0.79      3.52 o
  -1   5   5       18.65       27.89      4.25 o
   0   5   5        1.55       -1.74      4.96 o
   1   5   5        2.81        3.00      3.45 o
   2   5   5       22.90       16.85      4.84 o
   3   5   5       12.47       17.46      3.78 o
   4   5   5        0.10        9.75      4.32 o
   5   5   5        0.16        0.02      4.47 o
  -3   6   5        1.88        4.37      7.26 o
  -2   6   5        6.52        4.54      5.90 o
  -1   6   5        8.25        7.34      4.53 o
   0   6   5        0.45       -1.75      4.22 o
   1   6   5        0.12        1.00      4.06 o
   2   6   5        8.70       13.48      4.84 o
   3   6   5       13.70       19.08      6.09 o
   4   6   5        0.00        6.25      7.39 o
  -1   7   5        0.72        5.30      4.68 o
   0   7   5        0.00       -0.92      5.15 o
   1   7   5        0.05       -2.43      4.84 o
   2   7   5        9.29       13.93      5.39 o
  -1  -6   6        1.04        6.02      6.37 o
   0  -6   6        1.25       -2.07      6.28 o
   1  -6   6        0.03       -1.64      6.50 o
   2  -6   6        1.20        1.54      5.09 o
  -3  -5   6       21.84       24.38      6.03 o
  -2  -5   6       28.61       27.30      5.74 o
  -1  -5   6        0.00       -4.69      4.14 o
   0  -5   6        0.09        7.46      4.60 o
   1  -5   6        1.55        0.41      3.34 o
   2  -5   6        3.63        3.46      4.23 o
   3  -5   6        2.33        5.06      4.40 o
   4  -5   6        0.66       -3.20      4.07 o
  -3  -4   6       11.10       10.37      4.04 o
  -2  -4   6        3.34       -2.31      4.19 o
  -1  -4   6        4.07        9.27      3.98 o
   0  -4   6        5.15       13.61      3.84 o
   1  -4   6       14.05       10.73      3.79 o
   2  -4   6        9.31        7.77      3.81 o
   3  -4   6        2.75        9.35      3.69 o
   4  -4   6        0.21        7.63      8.05 o
   5  -4   6        4.33       -0.47      4.17 o
  -4  -3   6       16.53       14.13     11.01 o
  -3  -3   6       48.48       43.03      4.89 o
  -2  -3   6      141.92      142.92      7.33 o
  -1  -3   6       33.32       38.22      6.90 o
   0  -3   6       12.11        9.90      3.16 o
   1  -3   6       80.06       71.33      6.37 o
   2  -3   6        1.81        2.82      2.05 o
   3  -3   6        0.04        1.41      2.88 o
   4  -3   6        9.62        4.86      3.25 o
   5  -3   6        6.70       13.69      5.44 o
  -4  -2   6        8.00       10.19      4.15 o
  -3  -2   6      115.58      117.88     10.09 o
  -2  -2   6       64.60       66.32      4.94 o
  -1  -2   6        0.03        4.50      2.05 o
   0  -2   6       18.59       21.89      5.51 o
   1  -2   6       57.80       65.45      4.21 o
   2  -2   6        8.08       10.57      2.56 o
   3  -2   6       10.23        9.08      4.14 o
   4  -2   6       20.34       17.10      8.10 o
   5  -2   6        8.39        1.43      5.14 o
   6  -2   6        5.78        6.93      6.44 o
  -5  -1   6        0.35        5.03      4.84 o
  -4  -1   6       11.83       11.50      3.55 o
  -3  -1   6      103.10      100.36      5.47 o
  -2  -1   6      253.96      246.03     11.19 o
  -1  -1   6      119.67      110.43      5.52 o
   0  -1   6       59.50       46.48      4.36 o
   1  -1   6      429.57      418.28     15.04 o
   2  -1   6       21.08       19.77      2.09 o
   3  -1   6       20.92       27.35      3.49 o
   4  -1   6       54.71       57.94      8.46 o
   5  -1   6       10.41        2.51      6.90 o
   6  -1   6        5.71       -2.20      7.84 o
  -5   0   6       27.15       27.64      5.67 o
  -4   0   6        3.83        2.52      2.93 o
  -3   0   6      354.49      300.08     11.19 o
  -2   0   6      297.03      276.89     11.54 o
  -1   0   6       41.04       45.12      5.22 o
   0   0   6      549.68      632.51     22.38 o
   1   0   6       18.50       21.42      2.53 o
   2   0   6       20.20       25.66      1.87 o
   3   0   6        0.02        3.78      1.67 o
   4   0   6       48.72       46.04      3.71 o
   5   0   6        0.52        5.64      4.76 o
   6   0   6        7.46        3.66      7.84 o
  -5   1   6        7.25        6.87      4.53 o
  -4   1   6        4.58        2.90      2.88 o
  -3   1   6      192.62      192.50      8.02 o
  -2   1   6       80.17       91.95      6.09 o
  -1   1   6        7.61        3.39      2.34 o
   0   1   6       20.37       17.07      2.80 o
   1   1   6      341.54      331.61     10.99 o
   2   1   6       70.92       70.64      2.89 o
   3   1   6       45.09       46.49      2.85 o
   4   1   6       58.21       60.09      4.17 o
   5   1   6        5.64        0.43      3.36 o
   6   1   6       13.58       27.14     18.19 o
  -5   2   6       12.09       10.42      6.16 o
  -4   2   6        7.22        7.88      3.42 o
  -3   2   6      254.59      229.96      8.54 o
  -2   2   6      241.53      245.72     13.89 o
  -1   2   6       48.20       52.88      4.58 o
   0   2   6      895.63      930.72     32.38 o
   1   2   6        6.62        2.30      2.07 o
   2   2   6       88.74       88.21      4.63 o
   3   2   6       17.18       20.06      2.39 o
   4   2   6       20.74       22.31      3.79 o
   5   2   6        6.95       10.71      3.57 o
   6   2   6        1.82        9.67      3.94 o
  -4   3   6       26.28       24.62      4.56 o
  -3   3   6      148.92      136.25      9.83 o
  -2   3   6        0.01        0.21      2.24 o
  -1   3   6       58.39       59.51      4.60 o
   0   3   6        3.18        4.96      4.00 o
   1   3   6       24.03       43.61      4.19 o
   2   3   6       19.23       20.63      3.39 o
   3   3   6        6.76        2.43      2.31 o
   4   3   6        6.62        9.52      3.66 o
   5   3   6        3.20        5.59      3.78 o
   6   3   6        6.61        9.14      4.47 o
  -4   4   6       11.32        7.53      4.95 o
  -3   4   6       43.34       47.20      5.29 o
  -2   4   6       35.56       50.06      5.30 o
  -1   4   6        2.51        0.87      5.10 o
   0   4   6      274.65      272.07     13.88 o
   1   4   6        8.27       10.17      3.80 o
   2   4   6       26.20       26.68      4.09 o
   3   4   6        6.32       14.60      5.04 o
   4   4   6        2.61        5.40      4.00 o
   5   4   6        6.66        3.01      5.49 o
  -3   5   6       37.74       33.69      5.98 o
  -2   5   6        1.73        1.52      4.13 o
  -1   5   6       51.82       64.23      7.11 o
   0   5   6        6.56       11.41      4.00 o
   1   5   6        0.41        0.68      3.37 o
   2   5   6        1.52       -4.81      3.42 o
   3   5   6        0.62       -0.07      4.27 o
   4   5   6        0.27       18.98      7.61 o
   5   5   6        1.80        2.74      5.01 o
  -2   6   6        0.41        1.09      4.58 o
  -1   6   6        1.29        4.13      4.73 o
   0   6   6       29.33       28.31      6.37 o
   1   6   6        0.95       -2.44      3.91 o
   2   6   6        0.36        3.31      4.35 o
   3   6   6        0.02       -0.58      4.49 o
   4   6   6        0.24        5.89      7.91 o
  -1   7   6        9.84        6.62      5.57 o
   0   7   6        1.07       12.87      7.24 o
   1   7   6        0.12       -2.51      4.46 o
   2   7   6        0.79       -0.26      5.54 o
   0  -6   7        1.16        8.56      8.04 o
   1  -6   7       12.61        1.12      6.23 o
  -2  -5   7        0.62       -3.63      4.92 o
  -1  -5   7       13.12       11.32      5.82 o
   0  -5   7        0.11       -3.44      4.56 o
   1  -5   7        7.27        2.37      7.63 o
   2  -5   7        2.75       -2.14      8.94 o
   3  -5   7        1.83        4.67      4.68 o
  -3  -4   7        0.31        4.57      5.84 o
  -2  -4   7        7.92       21.67      6.07 o
  -1  -4   7        2.66        7.96      4.11 o
   0  -4   7        0.78        5.73      4.98 o
   1  -4   7       39.19       44.94      5.68 o
   2  -4   7        0.40       -0.99      4.41 o
   3  -4   7       10.24        6.95      4.22 o
   4  -4   7       18.73       23.82      6.03 o
  -4  -3   7        4.18        5.84      5.46 o
  -3  -3   7       49.69       56.70      5.97 o
  -2  -3   7        1.88        5.46      2.90 o
  -1  -3   7       79.54       73.06      6.30 o
   0  -3   7        2.33        2.09      2.91 o
   1  -3   7       43.80       39.70      4.91 o
   2  -3   7       12.78       14.51      3.04 o
   3  -3   7       13.65       16.87      5.70 o
   4  -3   7        0.01        3.99      7.47 o
   5  -3   7        1.43        0.19      4.09 o
  -4  -2   7        5.01        4.81      4.35 o
  -3  -2   7        2.70        1.90      3.29 o
  -2  -2   7        0.01       -1.11      2.91 o
  -1  -2   7        0.06       -0.64      4.24 o
   0  -2   7       29.62       35.81      4.06 o
   1  -2   7       18.79       26.27      3.21 o
   2  -2   7        3.03       11.77      4.91 o
   3  -2   7        8.30        7.94      3.50 o
   4  -2   7       41.29       32.41      4.69 o
   5  -2   7        6.81        2.20      7.32 o
  -4  -1   7        0.92       -1.83      3.74 o
  -3  -1   7       94.51       99.87      6.39 o
  -2  -1   7       35.92       86.28     11.94 o
  -1  -1   7       60.82       61.54      4.29 o
   0  -1   7        5.06       -1.62      2.49 o
   1  -1   7       38.62       33.53      3.31 o
   2  -1   7      114.62      119.41      8.03 o
   3  -1   7       47.10       65.41      4.84 o
   4  -1   7        1.13       -0.06      3.45 o
   5  -1   7        1.69        0.10      6.27 o
   6  -1   7        2.91        3.55      8.15 o
  -4   0   7       16.98       18.22      3.55 o
  -3   0   7        0.91       -0.20      2.87 o
  -2   0   7        6.73       16.76      3.82 o
  -1   0   7        7.65       12.88      3.16 o
   0   0   7      170.12      188.70      9.01 o
   1   0   7       21.10       20.34      2.68 o
   2   0   7       49.16       55.80      3.42 o
   3   0   7        4.46        5.19      1.85 o
   4   0   7       15.72       11.13      3.21 o
   5   0   7       23.14       13.35      3.40 o
   6   0   7        2.09        0.73      7.74 o
  -4   1   7       22.69       17.52      4.10 o
  -3   1   7       63.44       58.44      4.38 o
  -2   1   7      150.32      131.86      9.94 o
  -1   1   7        6.52        6.56      2.80 o
   0   1   7        3.01        3.17      3.26 o
   1   1   7       14.41       22.20      2.40 o
   2   1   7       79.51       89.92      5.16 o
   3   1   7       33.69       33.70      2.74 o
   4   1   7        2.19        1.84      2.61 o
   5   1   7       10.62        2.78      3.43 o
   6   1   7        1.30        0.22      3.74 o
  -4   2   7       11.29       11.40      3.66 o
  -3   2   7       18.11       13.27      3.78 o
  -2   2   7        0.90        2.71      2.69 o
  -1   2   7        3.93        5.33      3.04 o
   0   2   7       55.79       49.09      4.43 o
   1   2   7       77.91       79.60      7.00 o
   2   2   7       48.19       53.13      4.96 o
   3   2   7       20.22       23.88      2.58 o
   4   2   7        0.29       -0.52      2.48 o
   5   2   7       22.38       23.78      4.40 o
   6   2   7        6.14        9.92      4.85 o
  -4   3   7       14.08       13.55      4.15 o
  -3   3   7       34.41       34.45      5.18 o
  -2   3   7      122.66      121.00     10.11 o
  -1   3   7       45.47       48.21      3.89 o
   0   3   7       16.57       16.71      3.29 o
   1   3   7       91.00       91.28      6.09 o
   2   3   7        1.97        2.62      2.44 o
   3   3   7        3.18        8.20      3.36 o
   4   3   7       16.52       15.41      4.11 o
   5   3   7        6.35        2.88      4.32 o
  -3   4   7       39.86       40.16      5.89 o
  -2   4   7       17.39       15.02      3.99 o
  -1   4   7        0.05       -2.30      3.26 o
   0   4   7        4.30        0.05      3.05 o
   1   4   7       21.70       24.66      4.83 o
   2   4   7        5.85        2.41      2.81 o
   3   4   7        3.11        4.60      3.70 o
   4   4   7        2.54        3.37      6.17 o
   5   4   7        3.70        7.38      4.51 o
  -3   5   7       20.43       24.80      5.76 o
  -2   5   7       27.69       21.71      5.33 o
  -1   5   7        7.33       10.96      5.84 o
   0   5   7        4.34        2.93      3.73 o
   1   5   7       36.15       45.37      5.28 o
   2   5   7        1.24        0.60      3.45 o
   3   5   7        0.11        1.61      4.24 o
   4   5   7        8.81       18.72      7.31 o
  -2   6   7        8.57       14.14      6.00 o
  -1   6   7        0.03        7.15      4.78 o
   0   6   7       15.32       19.95      5.36 o
   1   6   7        1.35        2.58      4.13 o
   2   6   7        0.11       -1.18      4.72 o
   3   6   7        0.01       -2.21      5.28 o
   1   7   7        4.40        5.24      5.15 o
  -1  -5   8        9.28       10.00      5.86 o
   0  -5   8        2.76        5.88      5.22 o
   1  -5   8        1.40        4.22     10.98 o
   2  -5   8       60.07       48.71     13.80 o
   3  -5   8        0.84       -0.17      5.35 o
  -2  -4   8       14.55       18.01      5.70 o
  -1  -4   8        1.39       -0.50      4.75 o
   0  -4   8       15.83       14.43      5.04 o
   1  -4   8       40.92       37.75      5.63 o
   2  -4   8        1.07       -2.70      7.53 o
   3  -4   8        0.11       -1.71      4.51 o
   4  -4   8        0.19       -2.07      4.59 o
  -3  -3   8        6.79       12.82      5.41 o
  -2  -3   8        2.53        4.18      4.08 o
  -1  -3   8        4.11        6.07      4.04 o
   0  -3   8       23.91       21.16      4.15 o
   1  -3   8        5.71        9.38      3.77 o
   2  -3   8      184.47      192.82     14.63 o
   3  -3   8        0.63        0.32      4.21 o
   4  -3   8       19.55       16.41      6.06 o
   5  -3   8       12.63       18.61      5.96 o
  -3  -2   8       33.20       35.14      4.97 o
  -2  -2   8       99.00      105.13      8.99 o
  -1  -2   8       27.05       31.34      4.82 o
   0  -2   8      141.60      144.89      9.72 o
   1  -2   8      225.52      222.21     10.67 o
   2  -2   8        3.43        1.12      2.53 o
   3  -2   8       21.80       16.97      4.60 o
   4  -2   8       10.08        7.90      3.51 o
   5  -2   8        1.92        0.95      3.78 o
  -4  -1   8       19.15       23.88      5.16 o
  -3  -1   8        2.96        4.05      3.86 o
  -2  -1   8        0.01        8.74      3.22 o
  -1  -1   8       42.56       46.55      5.04 o
   0  -1   8       21.52       19.17      3.22 o
   1  -1   8        1.82        0.49      2.93 o
   2  -1   8      157.12      169.62      9.01 o
   3  -1   8        2.85       17.25      3.01 o
   4  -1   8       18.23       17.77      3.85 o
   5  -1   8       33.28       29.60      4.85 o
  -4   0   8        8.93        1.02      3.85 o
  -3   0   8       18.56       16.28      5.50 o
  -2   0   8      110.84      101.32      7.22 o
  -1   0   8       52.99       57.20      4.66 o
   0   0   8      174.26      195.53      9.36 o
   1   0   8      409.47      363.23     13.91 o
   2   0   8       22.80       22.84      3.29 o
   3   0   8       90.59       86.79      5.97 o
   4   0   8       59.66       63.94      6.90 o
   5   0   8        0.32        2.60      3.61 o
   6   0   8        0.08       -2.82      6.90 o
  -4   1   8       27.20       23.47      6.10 o
  -3   1   8       45.01       46.25      6.99 o
  -2   1   8        0.66        3.28      3.01 o
  -1   1   8      195.96      178.06     11.57 o
   0   1   8        0.17       -1.97      2.45 o
   1   1   8       59.41       64.71      4.05 o
   2   1   8        4.29       29.46      5.56 o
   3   1   8        1.33       13.52      3.33 o
   4   1   8        0.76       -0.38      2.67 o
   5   1   8       20.93       14.75      4.27 o
   6   1   8        0.12       -2.18      4.07 o
  -4   2   8        0.05        3.03      3.60 o
  -3   2   8        0.41        3.17      3.22 o
  -2   2   8       15.46       15.99      3.61 o
  -1   2   8       10.18       35.71      4.57 o
   0   2   8       11.88        7.56      3.62 o
   1   2   8      160.21      182.11     11.53 o
   2   2   8        5.93        8.59      2.09 o
   3   2   8       45.62       41.37      5.54 o
   4   2   8       69.39       74.10     11.01 o
   5   2   8        0.83       -3.79      3.01 o
   6   2   8        0.05        4.47      3.93 o
  -3   3   8       40.79       37.90      4.93 o
  -2   3   8        3.86        4.48      3.08 o
  -1   3   8       93.08      107.90      6.03 o
   0   3   8        5.79        4.44      3.25 o
   1   3   8       41.82       41.86      4.56 o
   2   3   8       18.52       20.92      2.72 o
   3   3   8       12.42       16.91      4.30 o
   4   3   8        0.78       -1.93      3.43 o
   5   3   8        2.39        4.29      4.12 o
  -3   4   8        0.05       -2.59      9.04 o
  -2   4   8        0.00       -5.82      4.02 o
  -1   4   8        0.37        2.79      4.94 o
   0   4   8        6.82        8.98      3.78 o
   1   4   8        8.16        7.43      3.59 o
   2   4   8        0.78        1.91      4.16 o
   3   4   8        1.96        0.02      3.78 o
   4   4   8       21.83       14.23     15.26 o
   5   4   8        2.42       -6.43      4.45 o
  -2   5   8       13.06       10.75      5.42 o
  -1   5   8        6.38        6.73      4.25 o
   0   5   8        0.78        3.47      5.23 o
   1   5   8        2.02       -0.06      3.78 o
   2   5   8        7.60        2.61      4.42 o
   3   5   8        6.85        0.54      4.13 o
   4   5   8        0.00        0.34      8.05 o
  -1   6   8        0.94        7.13      6.08 o
   0   6   8        2.28        2.68      4.71 o
   1   6   8        0.09        2.83      4.70 o
   2   6   8        1.47        5.85      5.18 o
   3   6   8        0.08        1.89      5.32 o
   1  -5   9        0.51        3.23      7.06 o
  -1  -4   9        0.07       -0.44      5.14 o
   0  -4   9       23.83       26.65     12.86 o
   1  -4   9        1.83        0.85      6.07 o
   2  -4   9        5.48       13.19      7.53 o
   3  -4   9       22.75       26.82      9.09 o
  -2  -3   9        0.06        2.93      5.16 o
  -1  -3   9       51.90       39.57      5.84 o
   0  -3   9        0.78        0.98      4.21 o
   1  -3   9        0.77        3.52      3.82 o
   2  -3   9      105.96      111.02     11.08 o
   3  -3   9       11.91       10.45      7.89 o
   4  -3   9        3.42        8.21      4.95 o
  -3  -2   9        0.00       -2.99      4.95 o
  -2  -2   9       11.58       15.09      4.95 o
  -1  -2   9        7.51       13.53      4.41 o
   0  -2   9       29.26       32.60      4.54 o
   1  -2   9        3.44        8.35      6.89 o
   2  -2   9       33.32       31.73     10.98 o
   3  -2   9       67.69       59.80      7.61 o
   4  -2   9        8.02       12.51      4.77 o
   5  -2   9        9.13        6.69      5.23 o
  -3  -1   9       62.57       78.45      8.56 o
  -2  -1   9        9.22       10.30      3.65 o
  -1  -1   9      193.25      188.54     10.47 o
   0  -1   9       14.83       13.39      3.57 o
   1  -1   9       36.63       37.05      5.78 o
   2  -1   9      432.22      384.04     17.08 o
   3  -1   9        4.16        7.57      4.37 o
   4  -1   9       26.29       35.49      4.77 o
   5  -1   9        0.13        3.62      3.46 o
  -3   0   9       12.75       14.79      4.04 o
  -2   0   9        7.40       17.70      5.93 o
  -1   0   9        2.72        3.23      3.05 o
   0   0   9        1.96        3.37      2.96 o
   1   0   9       48.24       49.58      4.41 o
   2   0   9       38.31       38.84      4.39 o
   3   0   9       42.35       43.23      7.06 o
   4   0   9       14.01       15.47      3.48 o
   5   0   9       15.57       17.84      4.26 o
  -3   1   9       58.80       62.11      6.46 o
  -2   1   9       16.24       21.30      4.46 o
  -1   1   9      140.61      145.45      8.83 o
   0   1   9       51.19       49.75      4.82 o
   1   1   9       65.07       61.48      5.07 o
   2   1   9      592.49      538.66     22.89 o
   3   1   9        1.92        9.99      3.67 o
   4   1   9       52.58       50.79      5.16 o
   5   1   9        8.95        1.78      6.59 o
  -3   2   9       25.48       17.97      4.82 o
  -2   2   9       57.27       60.40      6.56 o
  -1   2   9        2.89        7.90      3.62 o
   0   2   9       61.38       58.20      5.35 o
   1   2   9      151.62      129.93      9.17 o
   2   2   9        4.09        8.90      2.79 o
   3   2   9        0.02        0.52      2.47 o
   4   2   9        0.96        3.13      2.97 o
   5   2   9        7.45       13.79      4.22 o
  -3   3   9        7.05        7.10      4.77 o
  -2   3   9        3.94        1.81      3.86 o
  -1   3   9        8.02       10.02      3.36 o
   0   3   9       15.39       11.93      3.87 o
   1   3   9        9.59       19.47      3.79 o
   2   3   9      228.76      230.60     10.37 o
   3   3   9        3.18        1.62      3.62 o
   4   3   9       25.95       20.47     15.10 o
   5   3   9       12.69        5.60      4.22 o
  -2   4   9       29.05       34.29      5.76 o
  -1   4   9        2.71       -2.74      3.72 o
   0   4   9       30.91       24.98      5.30 o
   1   4   9      101.89      101.98      7.49 o
   2   4   9        0.25       -4.83      3.22 o
   3   4   9        6.76       24.04      5.14 o
   4   4   9        2.84       15.03      6.84 o
  -2   5   9        1.09        3.24      5.37 o
  -1   5   9        2.23        4.73      5.03 o
   0   5   9        0.07       -2.05      4.41 o
   1   5   9        0.62        4.78      4.12 o
   2   5   9       26.63       24.01      5.57 o
   3   5   9        0.01       -0.99      4.77 o
   4   5   9        3.77        5.87      7.56 o
   0   6   9        1.56        1.88      4.95 o
   1   6   9       21.07       25.29      5.61 o
   2   6   9        0.03       -3.43      4.94 o
   0  -4  10        1.36       10.00      5.81 o
   1  -4  10        5.27       -3.01      6.22 o
   2  -4  10        0.65        4.76      6.15 o
  -1  -3  10        3.73       20.25      7.08 o
   0  -3  10        0.99        3.21      4.89 o
   1  -3  10        4.48       14.38      8.57 o
   2  -3  10        0.56        1.75      5.57 o
   3  -3  10        0.09       -0.98      4.92 o
   4  -3  10        0.01        7.96      5.17 o
  -2  -2  10        7.14        5.27      5.27 o
  -1  -2  10       25.57       22.91      5.30 o
   0  -2  10       23.69       25.18      5.53 o
   1  -2  10        7.94        5.82      4.30 o
   2  -2  10        2.47        1.77      5.27 o
   3  -2  10        7.48       10.93      5.72 o
   4  -2  10        0.58        5.10      4.89 o
  -3  -1  10       23.35       28.90      6.88 o
  -2  -1  10       29.11       19.74      5.23 o
  -1  -1  10        1.08        7.20      3.51 o
   0  -1  10       20.81       16.59      3.99 o
   1  -1  10       27.03       28.87      7.25 o
   2  -1  10        4.93       -2.32      4.99 o
   3  -1  10       12.09       20.86      5.47 o
   4  -1  10        0.67       13.22      8.99 o
   5  -1  10        4.42        7.00      5.23 o
  -3   0  10       11.95       11.72      5.60 o
  -2   0  10       54.04       55.36      5.56 o
  -1   0  10        1.78       -5.19      3.46 o
   0   0  10      105.41      103.32      9.99 o
   1   0  10        0.25        1.52      3.37 o
   2   0  10        1.20        3.40      2.94 o
   3   0  10       55.49       42.32      7.00 o
   4   0  10        0.08       -1.80      2.71 o
   5   0  10        1.12        4.60      5.33 o
  -3   1  10        0.15        1.94      4.40 o
  -2   1  10       13.39       14.23      4.34 o
  -1   1  10       19.77       10.03      5.31 o
   0   1  10       15.98       11.87      3.61 o
   1   1  10       14.90        8.49      3.18 o
   2   1  10       52.28       49.23     10.69 o
   3   1  10       29.53       23.56      4.71 o
   4   1  10        0.04        7.32      4.84 o
   5   1  10        7.40        9.37      4.62 o
  -3   2  10        7.10       12.67     13.75 o
  -2   2  10       40.78       43.45      5.96 o
  -1   2  10        3.31        6.57      4.05 o
   0   2  10       92.22       94.90      7.01 o
   1   2  10        0.14       -1.08      2.94 o
   2   2  10       18.06       15.51      4.09 o
   3   2  10       83.79       91.13      7.80 o
   4   2  10        4.04        8.32      5.28 o
   5   2  10        6.03        4.21      3.86 o
  -2   3  10        0.38        0.68      4.66 o
  -1   3  10       52.47       44.03      5.76 o
   0   3  10        0.18        1.89      3.62 o
   1   3  10        0.01       -1.26      2.93 o
   2   3  10      114.94      112.63      8.80 o
   3   3  10       13.09       11.55      6.40 o
   4   3  10        2.67       10.21     12.65 o
  -2   4  10        3.00        9.43      5.19 o
  -1   4  10        1.38        1.29      4.50 o
   0   4  10       14.81       14.01      7.48 o
   1   4  10        3.52        3.58      3.99 o
   2   4  10       11.81       12.12      4.45 o
   3   4  10       30.14       29.25     11.13 o
   4   4  10        2.88       16.21     13.01 o
  -1   5  10       18.67       19.32      6.10 o
   0   5  10        0.36        1.10      4.63 o
   1   5  10        0.79       -2.85      4.13 o
   2   5  10       67.02       56.40      7.82 o
   3   5  10        2.01        5.69      7.91 o
   0  -3  11       21.35       23.42      5.93 o
   1  -3  11       13.42       15.06      7.90 o
   2  -3  11        0.49        0.90      7.58 o
  -1  -2  11       14.45       12.27      6.42 o
   0  -2  11        2.42        2.51      4.62 o
   1  -2  11        0.12       -7.84      5.92 o
   2  -2  11        4.21       -5.77     10.61 o
   3  -2  11        1.56        0.69      5.39 o
   4  -2  11        4.11        9.45      5.81 o
  -2  -1  11        2.74        7.42      4.63 o
  -1  -1  11        0.49        2.50      4.54 o
   0  -1  11       34.92       41.89      6.32 o
   1  -1  11       20.65       25.32      6.28 o
   2  -1  11        0.72       -4.88      5.50 o
   3  -1  11       16.03       11.29      5.96 o
   4  -1  11        3.85        9.20      5.70 o
  -2   0  11       31.38       38.44      7.92 o
  -1   0  11       63.56       54.01      8.43 o
   0   0  11        8.04       11.94      6.63 o
   1   0  11        9.41        6.35      4.15 o
   2   0  11        1.08        2.35      5.60 o
   3   0  11        5.51        9.93      5.70 o
   4   0  11        0.36       -4.44      4.62 o
  -2   1  11        4.03        6.11      4.45 o
  -1   1  11        5.58        6.55      4.14 o
   0   1  11        5.62        7.52      3.64 o
   1   1  11        1.21        2.66      3.80 o
   2   1  11        0.19        0.98      3.41 o
   3   1  11        6.76       11.71      6.79 o
   4   1  11        1.23        1.42      5.85 o
  -2   2  11        3.64        4.22      5.22 o
  -1   2  11       47.97       36.92      9.02 o
   0   2  11        0.03        2.24      3.86 o
   1   2  11        9.31       14.15      4.99 o
   2   2  11        4.87       12.33      4.53 o
   3   2  11        0.64        0.80      5.41 o
   4   2  11        0.54       -0.33      5.39 o
  -1   3  11        4.28        7.14      6.85 o
   0   3  11        0.99       10.14      4.01 o
   1   3  11        3.17        4.87      4.42 o
   2   3  11        0.10        1.23      3.67 o
   3   3  11        0.29        3.89      6.38 o
   4   3  11        0.11       -1.45      5.78 o
  -1   4  11        9.05       -0.37      4.73 o
   0   4  11        5.85        3.81      4.75 o
   1   4  11        1.60       -0.27      4.42 o
   2   4  11        0.18        2.06      4.64 o
   3   4  11        2.76        8.84     10.51 o
   1   5  11        1.57       -1.72      4.56 o
   2   5  11        1.97       -1.06      5.32 o
   0  -2  12       11.88        8.75      8.12 o
   1  -2  12        7.01       14.34      7.78 o
   2  -2  12       19.36       24.85     11.24 o
  -1  -1  12        5.54        2.14      5.97 o
   0  -1  12        1.06       -2.63      6.21 o
   1  -1  12        2.27        0.08      6.35 o
   2  -1  12        0.46       -2.05      5.52 o
   3  -1  12        0.99        1.95      5.55 o
  -1   0  12       14.38       15.57      6.13 o
   0   0  12       12.25       18.33      5.27 o
   1   0  12       15.73       20.79      6.75 o
   2   0  12       48.58       58.72     19.86 o
   3   0  12        2.96       -3.96      6.22 o
   4   0  12       11.89       15.10      5.99 o
  -1   1  12       19.61       13.43      5.12 o
   0   1  12       20.68       23.53      5.70 o
   1   1  12       24.25       22.37      8.82 o
   2   1  12        0.82       -8.89      5.93 o
   3   1  12        0.94        0.67      8.21 o
   4   1  12        0.34        4.10      5.92 o
  -1   2  12        0.03       -1.15      5.90 o
   0   2  12        0.60       -3.86      4.61 o
   1   2  12        3.41        8.31      4.28 o
   2   2  12       26.24       17.35     13.64 o
   3   2  12        0.06        6.09      9.36 o
   0   3  12       16.94       27.66      6.26 o
   1   3  12       19.29       11.55      5.12 o
   2   3  12        0.97        1.64      7.20 o
   3   3  12        3.32       -0.52     10.56 o
   1   4  12        0.10       -3.28      4.49 o
   2   4  12        3.44       -0.87      7.33 o
   1   0  13        5.41       -4.28      6.92 o
   2   0  13        1.77       13.05     17.67 o
   1   1  13       19.48       20.96      8.20 o
   2   1  13        4.63        7.17     12.60 o
   1   2  13        0.23       -2.88      7.08 o
   2   2  13        1.91        2.11      7.58 o
 
